# Supplementary material for: Variations in the breeding behavior of cichlids and the evolution of the multi-functional seminal plasma protein, seminal plasma glycoprotein 120
Source: BMC Evol Biol. 2018 Dec 20;18:197. doi: 10.1186/s12862-018-1292-0 (PMC6302530; doi:10.1186/s12862-018-1292-0)
Supplement: Supplementary file 6 — Table S4. Results from phylogenetic generalized least squares (PGLS) analyses of semen diffusion and Glycosylation of SPP120. (XLSX 8 kb) [file 12862_2018_1292_MOESM6_ESM.xlsx]

## Sheet: Sheet1
Table S4. Results from phylegenetic generalized least squares (PGLS) analyses of sperm immobilization and N-terminal regtion of fertilization types
Immobilization rates of Oral fertilization species are used as reference
Trait	R2	F	df	p	Lambda	Predictors	Coefficient (estimated)	Std. Error	t	p
Immobilization rates of oral fertilization	0.98	238.9	2,8	<0.001	Estimated lambda: 1	Immobilization rates in substrate fertilization	-0.44	0.06	-7.6	<0.001	*
					lower bound : 0.000, p =0.007	Immobilization rates in stocked-sperm fertilization	-0.46	0.02	-21.5	<0.001	*
					upper bound : 1.000, p = 1
