# Supplementary material for: Variations in the breeding behavior of cichlids and the evolution of the multi-functional seminal plasma protein, seminal plasma glycoprotein 120
Source: BMC Evol Biol. 2018 Dec 20;18:197. doi: 10.1186/s12862-018-1292-0 (PMC6302530; doi:10.1186/s12862-018-1292-0)
Supplement: Supplementary file 7 — Table S2. Likelihood ratio test for dominance of fertilization types in nodes. (XLSX 8 kb) [file 12862_2018_1292_MOESM7_ESM.xlsx]

## Sheet: Sheet1
Table S2. Results from phylegenetic generalized least squares (PGLS) analyses of semen diffusion and fertilization types
Diffusion rates of Oral fertilization species are used as reference
Trait	R2	F	df	p	Lambda	Predictors	Coefficient (estimated)	Std. Error	t	p
Diffusion rates of oral fertilization	0.97	104.6	2,3	<0.005	Estimated lambda: 0	Diffusion rates in substrate fertilization	-0.1	0.01	-9.7	<0.001	*
					lower bound : 0.000, p =1	Diffusion rates in stocked-sperm fertilization	-0.08	0.006	-12.3	<0.005	*
					upper bound : 1.000, p = 0.01
