# Supplementary material for: Variations in the breeding behavior of cichlids and the evolution of the multi-functional seminal plasma protein, seminal plasma glycoprotein 120
Source: BMC Evol Biol. 2018 Dec 20;18:197. doi: 10.1186/s12862-018-1292-0 (PMC6302530; doi:10.1186/s12862-018-1292-0)
Supplement: Supplementary file 10 — Table S3. Results from phylogenetic generalized least squares (PGLS) analyses of semen diffusion and fertilization types. (XLSX 8 kb) [file 12862_2018_1292_MOESM10_ESM.xlsx]

## Sheet: Sheet1
Table S3. Results from phylegenetic generalized least squares (PGLS) analyses of semen diffusion and Glycosylation of SPP120
Mitochondrial tree
Trait	R2	F	df	p	Lambda	Predictors	Coefficient (estimated)	Std. Error	t	p
Semen diffusion	0.984	264.6	1,4	<0.001	Estimated lambda: 0	Glycosylation	-17.1	1.05	-16.27	<0.001	*
					lower bound : 0.000, p =1
					upper bound : 1.000, p = 0.01
