# Supplementary material for: Variations in the breeding behavior of cichlids and the evolution of the multi-functional seminal plasma protein, seminal plasma glycoprotein 120
Source: BMC Evol Biol. 2018 Dec 20;18:197. doi: 10.1186/s12862-018-1292-0 (PMC6302530; doi:10.1186/s12862-018-1292-0)
Supplement: Supplementary file 12 — Table S1. Species, fertilization places and manners, contribution of SPP120 on fertilization, brooding type, Tribe, Mating system, and collection sites. (XLSX 18 kb) [file 12862_2018_1292_MOESM12_ESM.xlsx]

## Sheet: Sheet1
Table S1. Species, fertilization places and manners, contribution of SPP120 on fertilization, brooding type, Tribe, Mating system, and collection sites
Species	Place for fertilization (Fertilization manners)	SPP120 contributes fertilization success	Glycosylation of SPP120	Brooding type	Tribe	Mating system	Collection sites	References
Oreochromis tanganicae	Buccal cavity (Oral fertilization)	Yes	Yes	Mouth	Oreochromini	MTV-polygamy	Mupulungu in front of fisheries (8°45’S, 31°6’E)	1, 12
Boulengerochromis microlepis	On the rock (Substrate fertilization)	No	No	Substrate	Boulegerochromini	Monogamy	Nkumbura island (8°45’S, 31°6’E)	1
Gnathchromis permaxillaris	Holes dug in the mud or under the stone for spawning (substrate fertilization)	No	No	Mouth	Limnochromini	MTV-polygamy	Chituta Bay (8°43’S, 31°8’E)	13
Greenwoodchromis christy	In the caves (Substrate fertilization)	No.	No	Mouth	Limnochromini	Monogamy	Chituta Bay (8°43’S, 31°8’E)	13
Bathybates graueri	On the sand? (Substrate fertilization)	No?	No	Mouth	Bathybatini	?	Chituta Bay (8°43’S, 31°8’E)	13
Eretmodus cyanostictus	Buccal cavity (Oral fertilization)	Yes	No	Mouth	Eretmodini	Monogamy	Nkumbura island (8°45’S, 31°6’E)	1, 2
Cyprichromis leptosoma	Buccal cavity (Oral fertilization)	Yes	Yes	Mouth	Cyprichromini	MTV-polygamy	Nkumbura island (8°45’S, 31°6’E)	1,11
Paracyprichromis brieni	Water column (Substrate fertilization)	No	No	Mouth	Cyprichromini	MTV-polygamy	Nkumbura island (8°45’S, 31°6’E)	1,11
Perrisodus microlepis	Water column (Substrate fertilization)	No	No	Mouth	Perrisodini	Monogamy	Nkumbura island (8°45’S, 31°6’E)	1, 16
Cyphotilapia gibberosa	On the sand? (Substrate fertilization)	No	No	Mouth	Cyphotilapiini	NT-polygyny?	Nkumbura island (8°45’S, 31°6’E)	1, 14
Benthochromis horii	Bower (Stocked-sperm fertilization)	No	No	Mouth	Benthochromini	MTV-polygamy	Chituta Bay (8°43’S, 31°8’E)	14
Astatotilapia burtoni	Buccal cavity (Oral fertilization)	Yes	Yes	Mouth	Haprochlomini	MTV-polygamy	Mwina Point on Mutondwe Island (8°43’S, 31°7’E)	1, 10, 17, 18
Tropheus moorii	Buccal cavity (Oral fertilization)	Yes	No	Mouth	Tropheinii	Monogamy	Nkumbura island (8°45’S, 31°6’E)	1, 14
Petrochromis fasciolatus	Buccal cavity (Oral fertilization)	Yes	Yes	Mouth	Tropheinii	Monogamy (low polyandry)	Nkumbura island (8°45’S, 31°6’E)	1, 15
Petrochromis famula	Buccal cavity (Oral fertilization)	Yes	Yes	Mouth	Tropheinii	MTV-polygamy	Nkumbura island (8°45’S, 31°6’E)	1, 14
Petrochromis polyodon	Buccal cavity (Oral fertilization)	Yes	Yes	Mouth	Tropheinii	MTV-polygamy	Nkumbura island (8°45’S, 31°6’E)	1, 14
Simochromis pleurospirus	Buccal cavity (Oral fertilization)	Yes	Yes	Mouth	Tropheinii	Monogamy (low polyandry)	Nkumbura island (8°45’S, 31°6’E)	1, 8, 9, 14
Simochromis diagramma	Buccal cavity (Oral fertilization)	Yes	Yes	Mouth	Tropheinii	Monogamy (low polyandry)	Nkumbura island (8°45’S, 31°6’E)	1, 8, 10, 14
Interochromis loocki	Buccal cavity (Oral fertilization)	Yes	Yes	Mouth	Tropheinii	MTV-polygamy	Nkumbura island (8°45’S, 31°6’E)	1, 14
Ctenochromis horei	Buccal cavity (Oral fertilization)	Yes	Yes	Mouth	Tropheinii	Polyandry (low monogamy)	Nkumbura island (8°45’S, 31°6’E)	1, 14
Lobochlotes labiatus	Buccal cavity (Oral fertilization)	Yes	Yes	Mouth	Tropheinii	NT-polygyny	Nkumbura island (8°45’S, 31°6’E)	1, 14
Ophthalmotilapia ventralis	Buccal cavity (Oral fertilization)	Yes	Yes	Mouth	Ectodini	MTV-polygamy	Nkumbura island (8°45’S, 31°6’E)	4, 5, 6, 15
Xenotilapia boulengeri	On the sand? (Substrate fertilization)	No	No	Mouth	Ectodini	Monogamy	Nkumbura island (8°45’S, 31°6’E)	1, 14
Xenotilapia flavipinnis	On the sand? (Substrate fertilization)	No	No	Mouth	Ectodini	Monogamy	Nkumbura island (8°45’S, 31°6’E)	1, 14
Xenotilapia spiloptera	On the sand? (Substrate fertilization)	No	No	Mouth	Ectodini	Monogamy	Nkumbura island (8°45’S, 31°6’E)	1, 14
Xenotilapia leptura	On the sand? (Substrate fertilization)	No	Yes	Mouth	Ectodini	Monogamy	Chisanza (8°40’S, 31°11’E)	1, 14
Xenotilapia melanogenys	Bower (Stocked-sperm fertilization)	No	No	Mouth	Ectodini	MTV-polygamy	Chisanza (8°40’S, 31°11’E)	1, 14
Cyathopharynx furcifer	Bower (Stocked-sperm fertilization)	No	No	Mouth	Ectodini	MTV-polygamy	Kasenga point (8°40’S, 31°11’E)	1, 3, 15
Cyathopharynx foae	Bower (Stocked-sperm fertilization)	No	No	Mouth	Ectodini	MTV-polygamy	Kasenga point (8°40’S, 31°11’E)	1, 3, 15
Callochromis macrops	Bower (Stocked-sperm fertilization)	No	No	Mouth	Ectodini	MTV-polygamy	Nkumbura island (8°45’S, 31°6’E)	1, 14
Ophthalmotilapia nasuta	Bower (Stocked-sperm fertilization)	No	No	Mouth	Ectodini	MTV-polygamy	Cape Kaku (8°36’S, 30°50’E)	1, 14, 15
Aulonochranus dewiniditi	Bower (Stocked-sperm fertilization)	No	No	Mouth	Ectodini	MTV-polygamy	Nkumbura island (8°45’S, 31°6’E)	1, 14
Ectodus descampsi	Bower (Stocked-sperm fertilization)	No	No	Mouth	Ectodini	MTV-polygamy	Cape Kaku (8°36’S, 30°50’E)	14
Cunningtonia longiventralis	Bower (Stocked-sperm fertilization)	No	No	Mouth	Ectodini	MTV-polygamy	Nkumbura island (8°45’S, 31°6’E)	14
Variabilichromis morii	Between the rocks (Substrate fertilization)	No	No	Substrate	Lamprologini	High polyandry	Nkumbura island (8°45’S, 31°6’E)	1, 12, 14
Altolamprologus compressiceps	Between the rocks (Substrate fertilization)	No	No	Substrate	Lamprologini	Harem-polygyny	Nkumbura island (8°45’S, 31°6’E)	1, 14
Altolamprologus fascialtus	In the snails or between the rocks (Substrate fertilization)	No	No	Substrate	Lamprologini	Harem-polygyny	Nkumbura island (8°45’S, 31°6’E)	1, 14
Termatochromis tempolaris	In the snails or between the rocks (Substrate fertilization)	No	No	Substrate	Lamprologini	High polyandry	Nkumbura island (8°45’S, 31°6’E)	1, 14
Neolamprologus modestus	In the snails or between the rocks (Substrate fertilization)	No	No	Substrate	Lamprologini	High polyandry	Nkumbura island (8°45’S, 31°6’E)	1, 14
Lamprologus callipterus	In the snails (Substrate fertilization)	No	No	Substrate	Lamprologini	High polyandry	Nkumbura island (8°45’S, 31°6’E)	1, 14
Lepidiolamprologus lemairii	In the snails or between the rocks (Substrate fertilization)	No	No	Substrate	Lamprologini	Harem-polygyny	Nkumbura island (8°45’S, 31°6’E)	1, 14
Lepidiolamprologus elongatus	Between the rocks (Substrate fertilization)	No	No	Substrate	Lamprologini	Monogamy	Nkumbura island (8°45’S, 31°6’E)	1, 14
Lepidiolamprologus kendali	Between the rocks (Substrate fertilization)	No	No	Substrate	Lamprologini	Monogamy	Nkumbura island (8°45’S, 31°6’E)	1, 14
Lepidiolamprologus attenuatus	In the snails or between the rocks (Substrate fertilization)	No	No	Substrate	Lamprologini	Monogamy	Nkumbura island (8°45’S, 31°6’E)	1, 14
References
1	Kuwamura T. The evolution of parental care and mating systems among Tanganyikan cichlids. In: Fish communities in lake Tanganyika (eds Kawanabe H, Hori M, Nagoshi M). Kyoto University press (1997).
2	Morley JI, Balshine S. Faithful fish: territory and mate defence favour monogamy in an African cichlid fish. Behav Ecol Sociobiol 52, 326-331 (2002).
3	Schaedelin FC, Taborsky M. Mating craters of Cyathopharynx furcifer (Cichlidae) are individually specific, extended phenotypes. Anim Behav 72, 753-761 (2006).
4	Immler S, Taborsky M. Sequential polyandry affords post-mating sexual selection in the mouths of cichlid females. Behav Ecol Sociobiol 63, 1219-1230 (2009).
5	Haesler MP, Lindeyer CM, Taborsky M. Reproductive parasitism: male and female responses to conspecific and heterospecific intrusions at spawning in a mouth-brooding cichlid Ophthalmotilapia ventralis. J fish Biol 75, 1845-1856 (2009).
6	Haesler MP, Lindeyer CM, Otti O, Bonfils D, Heg D, Taborsky M. Female mouthbrooders in control of pre- and postmating sexual selection. Behav Ecol 22, 1033-1041 (2011).
7	Sefc KM, Hermann CM, Koblmuller S. Mating system variability in a mouthbrooding cichlid fish from a tropical lake. Mol Ecol 18, 3508-3517 (2009).
8	Egger B, Obermuller B, Phiri H, Sturmbauer C, Sefc KM. Monogamy in the maternally mouthbrooding Lake Tanganyika cichlid fish Tropheus moorii. Proc Biol Sci 273, 1797-1802 (2006).
9	Sefc KM, Hermann CM, Taborsky B, Koblmuller S. Brood mixing and reduced polyandry in a maternally mouthbrooding cichlid with elevated among-breeder relatedness. Mol Ecol 21, 2805-2815 (2012).
10	Sefc KM, Koblmuller S. Assessing parent numbers from offspring genotypes: the importance of marker polymorphism. J Hered 100, 197-205 (2009).
11	Ochi H. Mating systems of two midwater-spawning cichlids, Cyprichromis microlepidotus and Paracyprichromis brieni, in Lake Tanganyika. Ichthyol res 43, 239-246 (1996).
12	Sefc KM. Variance in reproductive success and the opportunity for selection in a serially monogamous species: simulations of the mating system of Tropheus (Teleostei: Cichlidae). Hydrobiologia 615, 21-35 (2008).
13	Grier HJ, Fishelson L. Colloidal sperm-packaging in mouthbrooding tilapiine fishes. Copeia 4, 966-970 (1995).
14	Konings A. Tanganyika cichlids in their natural habitat. Cichlid press (1998).
15	Morita M, Awata S, Yorifuji M, Ota K, Kohda M, Ochi H. Bower-building behaviour is associated with increased sperm longevity in Tanganyikan cichlids. J Evol Biol 27, 2629–2643 (2014).
16	Yanagisawa Y, Nshombo M. Reoriduction and parental care of the scale-eating cichlids fish Perissodus microlepis in Lake Tanganyika. Physiol Ecol Japan 20, 23-31 (1983).
17	Salzburger W, Braasch I, Meyer A. Adaptive sequence evolution in a color gene involved in the formation of the characteristic egg-dummies of male haplochromine cichlid fishes. BMC Biol 5, 51 (2007).
18	Theis A, Salzburger W, Egger B. The function of anal fin egg-spots in the cichlid fish Astatotilapia burtoni. PLoS ONE 7, e29878 (2012).
