# Supplementary material for: Variations in the breeding behavior of cichlids and the evolution of the multi-functional seminal plasma protein, seminal plasma glycoprotein 120
Source: BMC Evol Biol. 2018 Dec 20;18:197. doi: 10.1186/s12862-018-1292-0 (PMC6302530; doi:10.1186/s12862-018-1292-0)
Supplement: Supplementary file 22 — Table S5. Results from phylogenetic generalized least squares (PGLS) analyses of sperm immobilization and N-terminal region of fertilization types. (XLSX 10 kb) [file 12862_2018_1292_MOESM22_ESM.xlsx]

## Sheet: Sheet1
Table S5. Codon site model and Bayes Empirical Bayes (BEB) analyses in each group
Group	Model					Site for positive selection
	Ln (model 8)	Ln (model 8a)	2ΔlnL	P	w	N-terminal region	vWD domain	C8 domain	ZP domain
Mouth brooder 1	-3909.4	-3915.9	13.1	P<0.005	18.2	119 S	272 D
Mouth brooder 2	-4069.9	-4083.2	26.8	P<0.001	14.25	53 K	270 R, 272 R, 331K,		587 R
Mouth brooder 3	-5788	-5840.7	105.4	P<0.001	9.03	39 K, 40 K, 42 E, 50 R, 64 G,77 K, 90 F, 120 Q, 139 H, 164 Y, 166 Y	275 K, 348 L, 366 S	457 T	507 A, 554 E, 568 S, 630 R, 664 Q, 669 E, 692 Q, 739 G, 769 G
Ectodini	-3570.5	-3583.9	26.8	P<0.001	4.91	65 G, 82 D, 140 H, 171 D, 172 T, 173 I	245 H, 277 H, 287 M, 334 K, 354 H, 371 S		510 L, 577 Y, 636 C
Substrate brooder	-4156	-4178.4	44.7	P<0.001	11.63	106 S, 151 Q	339 I, 361 D	470 S	721 G
						* Substrate brooders have no BEB selected sites, NEB sites are indicated.
