# Supplementary material for: Variations in the breeding behavior of cichlids and the evolution of the multi-functional seminal plasma protein, seminal plasma glycoprotein 120
Source: BMC Evol Biol. 2018 Dec 20;18:197. doi: 10.1186/s12862-018-1292-0 (PMC6302530; doi:10.1186/s12862-018-1292-0)
Supplement: Supplementary file 24 — Table S6. Number of species, copy number of SPP120, copy number of pseudo-genes, and ratio of pseudo-genes. (XLSX 9 kb) [file 12862_2018_1292_MOESM24_ESM.xlsx]

## Sheet: Sheet1
Table S6. Number of species, copy number of SPP120, copy number of pseudo-genes, and ratio of peudo-genes
group	number of species	Number of copies	Number of pseudo-genes	Ratio of pseudo-genes	SPP120 contributes fertilization success
Mouth brooder group 1	3	4	1	0.25	Yes
Tribe Ectodini	7	21	9	0.428571	No but Yes in Op. Ventralis
Substrate brooder group	5	14	1	0.0714286	No
Mouth brooder group 2	5	16	9	0.5625	Mostly "Yes"
Mouth brooder group 3	20	44	10	0.227273	Mostly "Yes"
